# Supplementary material for: Whole Cigarette Smoke Condensates Induce Accumulation of Amyloid Beta Precursor Protein with Oxidative Stress in Murine Astrocytes
Source: Toxics. 2021 Jun 28;9(7):150. doi: 10.3390/toxics9070150 (PMC8309752; doi:10.3390/toxics9070150)
Supplement: Supplementary file 1 [file toxics-09-00150-s001.zip]

Archive with 1 entries (1 files):
- toxics-1250437-supplementary.pdf
